# Supplementary material for: Integrating somatic mutation profiles with structural deep clustering network for metabolic stratification in pancreatic cancer: a comprehensive analysis of prognostic and genomic landscapes
Source: Brief Bioinform. 2023 Dec 1;25(1):bbad430. doi: 10.1093/bib/bbad430 (PMC10783866; doi:10.1093/bib/bbad430)
Supplement: supplementary_material_bbad430 [file supplementary_material_bbad430.zip]

Archive with 1 entries (1 files):
- supplementary_material_bbad430.rar
